# Supplementary material for: GAL1-SceI directed site-specific genomic (gsSSG) mutagenesis: a method for precisely targeting point mutations in S. cerevisiae
Source: BMC Biotechnol. 2011 Dec 5;11:120. doi: 10.1186/1472-6750-11-120 (PMC3251539; doi:10.1186/1472-6750-11-120)
Supplement: Additional file 1 — Fragment size, distance between near end and marker insertion site, and efficiency of marker replacement for standard SSG mutagenesis. This Excel file lists the efficiency of marker replacement (i.e. the recombinant fraction) among total FOAR isolates for each targeted transformation using standard SSG mutagenesis. Column A shows the strain transformed with a PCR fragment containing a single mutation. Column B shows the position of this mutation; position 1 is 2000 bp upstream of the IME1 start codon. Column C shows the distance of the nearest end of the PCR fragment to the URA3 insertion. Column D shows the size of the PCR fragment. Column E shows the number of FOAR isolates tested. Column F shows the percentage of these isolates that have replaced the marker as determined by PCR (the recombinant fraction). Column G shows the result for each isolate in the order they were tested, where a "1" represents marker replacement and a "0" represents no replacement. [file 1472-6750-11-120-S1.XLSX]

## Sheet: Sheet1
Strain	Mutation	"near end to insert" distance	fragment size	#tested	% correct size
SH 2608	659	201	1092	4	0	0
						0
						0
						0
SH 2608	725	135	1026	3	0	0
						0
						0
SH 2608	739	121	1012	1	0	0
SH 2608	771	89	1000	2	50	1
						0
SH 2608	771	79	990	4	0	0
						0
						0
						0
SH 2608	771	89	980	4	25	0
						0
						0
						1
SH 2608	773	67	978	38	32	1
						1
						1
						0
						0
						0
						1
						0
						0
						0
						0
						1
						0
						0
						0
						0
						0
						0
						0
						1
						0
						0
						0
						0
						0
						1
						1
						0
						0
						1
						0
						0
						1
						0
						0
						1
						1
						0
SH 2608	783	67	978	6	33	0
						1
						0
						1
						0
						0
SH 2608	793	67	978	5	60	1
						1
						1
						0
						0
SH 2608	829	31	922	11	9	0
						0
						0
						0
						0
						0
						0
						1
						0
						0
						0
SH 2608	830	30	921	6	0	0
						0
						0
						0
						0
						0
SH 2608	854	6	897	6	0	0
						0
						0
						0
						0
						0
SH 2608	884	6	606	7	14	0
						0
						0
						0
						1
						0
						0
SH 2608	894	14	616	9	11	0
						0
						0
						0
						1
						0
						0
						0
						0
SH 2608	894	4	606	39	0	0
						0
						0
						0
						0
						0
						0
						0
						0
						0
						0
						0
						0
						0
						0
						0
						0
						0
						0
						0
						0
						0
						0
						0
						0
						0
						0
						0
						0
						0
						0
						0
						0
						0
						0
						0
						0
						0
						0
SH 2608	903	13	615	7	0	0
						0
						0
						0
						0
						0
						0
SH 2608	903	23	605	9	0	0
						0
						0
						0
						0
						0
						0
						0
						0
SH 2608	904	4	606	6	17	0
						0
						0
						0
						0
						1
SH 2608	919	29	631	4	0	0
						0
						0
						0
SH 2608	919	39	621	7	0	0
						0
						0
						0
						0
						0
						0
SH 2608	984	104	549	1	100	1
SH 2608	1009	119	721	5	0	0
						0
						0
						0
						0
SH 2608	1009	129	711	4	0	0
						0
						0
						0
SH 2608	1033	143	745	3	67	0
						1
						1
SH 2608	1076	196	641	9	11	0
						0
						1
						0
						0
						0
						0
						0
						0
SH 2608	1104	224	669	2	100	1
						1
SH 2608	1109	229	674	5	60	0
						0
						1
						1
						1
SH 2608	1154	132	464	6	33	0
						0
						1
						1
						0
						0
SH 2608	1164	132	464	15	13	0
						0
						0
						0
						1
						0
						0
						0
						0
						0
						0
						1
						0
						0
						0
SH 2608	1174	132	464	3	100	1
						1
						1
SH 4132	725	135	1046	5	0	0
						0
						0
						0
						0
SH 4132	739	121	1032	4	25	0
						1
						0
						0
SH 4132	739	121	1012	5	40	0
						1
						1
						0
						0
SH 4132	739	121	762	6	17	1
						0
						0
						0
						0
						0
SH 4132	739	121	411	5	0	0
						0
						0
						0
						0
SH 4132	771	89	1000	10	40	0
						0
						0
						1
						0
						1
						1
						0
						1
						0
SH 4132	829	31	942	4	25	0
						1
						0
						0
SH 4132	830	30	941	5	40	0
						0
						0
						1
						1
SH 4132	854	6	917	6	17	0
						0
						0
						1
						0
						0
SH 4132	984	104	569	6	33	0
						0
						0
						1
						1
						0
SH 4132	1076	196	661	5	40	1
						0
						1
						0
						0
SH 4132	1104	224	689	6	50	0
						0
						1
						1
						1
						0
SH 4132	1109	229	694	6	67	1
						1
						0
						0
						1
						1
SH 4132	1248	368	833	10	20	1
						0
						0
						0
						0
						1
						0
						0
						0
						0
SH 4132	1323	406	908	6	50	0
						0
						1
						0
						1
						1
SH 4132	1330	406	915	11	0	0
						0
						0
						0
						0
						0
						0
						0
						0
						0
						0
				AVG	26.0652
