# Supplementary material for: GAL1-SceI directed site-specific genomic (gsSSG) mutagenesis: a method for precisely targeting point mutations in S. cerevisiae
Source: BMC Biotechnol. 2011 Dec 5;11:120. doi: 10.1186/1472-6750-11-120 (PMC3251539; doi:10.1186/1472-6750-11-120)
Supplement: Additional file 2 — Fragment size, distance between near end and marker insertion site, and efficiency of marker replacement forgsSSG mutagenesis. This Excel file lists the efficiency of marker replacement (i.e. the recombinant fraction) among total FOAR isolates for each targeted transformation using gsSSG mutagenesis. Column A shows the strain transformed with a PCR fragment containing a single mutation. Column B shows the position of this mutation as in Table S1. Column C shows the distance of the nearest end of the PCR fragment to the CORE-GS insertion. Column D shows the size of the PCR fragment. Column E shows the number of FOAR isolates tested. Column F shows the percentage of these isolates that have replaced the marker as determined by PCR (the recombinant fraction). Column G shows the result for each isolate in the order they were tested, where a "1" represents marker replacement and a "0" represents no replacement. [file 1472-6750-11-120-S2.XLSX]

## Sheet: Sheet1
Strain	mutation site	"near end to insert" distance	frag size	# tested	% correct size	1,0
SH 4200	659	201	1112	5	100	1
						1
						1
						1
						1
SH 4200	725	135	1046	4	100	1
						1
						1
						1
SH 4200	739	121	1012	6	100	1
						1
						1
						1
						1
						1
SH 4200	739	121	762	6	100	1
						1
						1
						1
						1
						1
SH 4200	739	121	411	6	100	1
						1
						1
						1
						1
						1
SH 4200	771	89	980	6	100	1
						1
						1
						1
						1
						1
SH 4200	829	31	692	4	100	1
						1
						1
						1
SH 4200	830	30	1008	4	100	1
						1
						1
						1
SH 4200	854	6	964	6	33.3	0
						0
						1
						1
						0
						0
SH 4200	869	19	642	4	100	1
						1
						1
						1
SH 4200	903	13	903	4	100	1
						1
						1
						1
SH 4200	919	29	919	4	100	1
						1
						1
						1
SH 4200	939	59	949	4	100	1
						1
						1
						1
SH 4200	944	64	954	4	100	1
						1
						1
						1
SH 4200	984	104	994	4	100	1
						1
						1
						1
SH 4200	998	118	1008	3	100	1
						1
						1
SH 4200	1009	129	999	6	100	1
						1
						1
						1
						1
						1
SH 4200	1033	153	1043	6	100	1
						1
						1
						1
						1
						1
SH 4200	1045	165	820	4	100	1
						1
						1
						1
SH 4200	1051	159	709	4	100	1
						1
						1
						1
SH 4200	1076	196	661	10	100	1
						1
						1
						1
						1
						1
						1
						1
						1
						1
SH 4200	1093	213	1103	4	100	1
						1
						1
						1
SH 4200	1104	224	1114	4	100	1
						1
						1
						1
SH 4200	1109	229	1119	4	100	1
						1
						1
						1
SH 4200	1137	257	1127	5	100	1
						1
						1
						1
						1
SH 4200	1172	292	822	4	100	1
						1
						1
						1
SH 4200	1200	320	850	9	100	1
						1
						1
						1
						1
						1
						1
						1
						1
SH 4200	1224	334	689	5	100	1
						1
						1
						1
						1
SH 4200	1248	368	898	5	100	1
						1
						1
						1
						1
SH 4200	1313	423	973	8	100	1
						1
						1
						1
						1
						1
						1
						1
SH 4200	1323	443	973	3	100	1
						1
						1
SH 4200	1330	450	980	4	100	1
						1
						1
						1
SH 4200	1357	83	618	6	100	1
						1
						1
						1
						1
						1
SH 4200	1357	477	1007	11	100	1
						1
						1
						1
						1
						1
						1
						1
						1
						1
						1
