# Supplementary material for: GAL1-SceI directed site-specific genomic (gsSSG) mutagenesis: a method for precisely targeting point mutations in S. cerevisiae
Source: BMC Biotechnol. 2011 Dec 5;11:120. doi: 10.1186/1472-6750-11-120 (PMC3251539; doi:10.1186/1472-6750-11-120)
Supplement: Additional file 3 — Fragment size, distance between mutation and marker insertion site, and efficiency of mutation incorporation for gsSSG mutagenesis. This Excel file lists the efficiency of incorporating the targeted mutation among total FOAR isolates for each targeted transformation using gsSSG mutagenesis. Column A shows the strain transformed with a PCR fragment containing a single mutation. Column B shows the position of this mutation as in Table S1. Column C shows the distance of the mutation to the CORE-GS insertion. Column D shows the size of the PCR fragment. Column E shows the number of isolates containing a replaced marker that were sequenced. Column F shows the percentage of these isolates that have incorporated the mutation based on two-strand sequence. Column G shows the result for each isolate in the order they were tested, where a "1" represents incorporation and a "0" represents no incorporation. [file 1472-6750-11-120-S3.XLSX]

## Sheet: Sheet1
mutation site	mutation-insert distance	frag size	#tested	incorp efficiency	Strain#	1,0
659	211	1112	2	100	M568	1
					M569	1
725	145	1046	4	25	M663	0
					M665	1
					M667	0
					M669	0
739	131	1012	3	33	M773	1
					M776	0
					M777	0
739	131	762	1	0	M717	0
739	131	411	5	20	M718	0
					M719	1
					M770	0
					M772	0
					M US-1	0
771	99	980	10	40	M627	0
					M628	1
					M629	0
					M631	1
					M632	0
					M633	0
					M634	1
					M635	0
					M636	1
					M637	0
829	41	692	4	75	M742	1
					M746	0
					M747	1
					M748	1
830	40	1008	4	75	M671	0
					M673	1
					M675	1
					M677	1
854	16	964	1	100	M778	1
869	1	642	4	100	M780	1
					M783	1
					M784	1
					M786	1
903	33	903	3	67	M679	1
					M682	1
					M684	0
919	49	919	5	60	M708	1
					M709	0
					M710	1
					M712	0
					M714	1
939	69	949	3	33	M1045	1
					M1049	0
					M1051	0
944	74	954	2	100	M1054	1
					M1055	1
984	114	994	4	50	M687	0
					M688	0
					M690	1
					M693	1
998	128	1008	2	50	M1067	0
					M1072	1
1009	139	999	1	100	M570	1
1033	163	1043	7	14	M571	0
					M574	0
					M576	0
					M577	0
					M579	0
					M581	0
					M582	1
1045	175	820	3	67	M793	1
					M797	1
					M799	0
1051	181	709	4	75	M801	1
					M803	1
					M805	0
					M807	1
1076	206	661	11	45	M750	0
					M752	0
					M753	1
					M754	0
					M757	1
					M758	1
					M759	0
					M761	1
					M762	1
					M764	0
					M767	0
1093	223	1103	2	100	M1059	1
					M1064	1
1104	234	1114	4	25	M694	0
					M696	0
					M698	0
					M701	1
1109	239	1119	3	33	M702	0
					M704	1
					M706	0
1137	267	1127	7	29	M639	1
					M640	0
					M641	0
					M643	0
					M647	0
					M648	1
					M650	0
1172	302	822	3	33	M619	1
					M622	0
					M623	0
1200	330	850	6	33	M583	1
					M585	0
					M587	0
					M588	1
					M590	0
					M591	0
1224	354	689	5	0	M720	0
					M722	0
					M724	0
					M726	0
					M728	0
1248	378	898	7	29	M651	1
					M652	0
					M653	0
					M654	1
					M657	0
					M660	0
					M661	0
1313	443	973	4	0	M817	0
					M819	0
					M821	0
					M823	0
1323	453	973	2	0	M607	0
					M609	0
1330	460	980	4	25	M612	1
					M613	0
					M615	0
					M617	0
1357	487	618	3	0	M730	0
					M733	0
					M734	0
1357	487	1007	5	0	M595	0
					M597	0
					M599	0
					M601	0
					M605	0
